# Supplementary material for: Hemoglobin Cleavage Site-Specificity of the Plasmodium falciparum Cysteine Proteases Falcipain-2 and Falcipain-3
Source: PLoS One. 2009 Apr 9;4(4):e5156. doi: 10.1371/journal.pone.0005156 (PMC2663817; doi:10.1371/journal.pone.0005156)
Supplement: Table S1 — This table shows (in two separate worksheets) sequences of the precursor peptide (for 12mer α and β globin peptides) and peptide products obtained as a result of falcipain mediated proteolysis. (0.05 MB XLS) [file pone.0005156.s002.xls]

## Sheet: Peptide Experiment
Peptide Name	Precursor Peptide Seq	Enzyme	Products	Start Time	End Time	Expt. Sub ID (internal ref)
HBA1	MVLSPADKTNVK	FP2	_KTNV_	5	1230	954
HBA1	MVLSPADKTNVK	FP2	_PADKTNVK	5	1230	954
HBA1	MVLSPADKTNVK	FP2	_SPADKTNVK	5	1230	954
HBA1	MVLSPADKTNVK	FP2	MVLSPADK_	10	1230	954
HBA1	MVLSPADKTNVK	FP2	_LSPADKTNVK	10	1230	954
HBA1	MVLSPADKTNVK	FP2	_LSPADK_	60	1230	954
HBA1	MVLSPADKTNVK	FP2	_VLSPADKTNVK	60	1230	954
HBA2	TNVKAAWGKVGA	FP2	_AAWGKVGA	5	1230	955
HBA2	TNVKAAWGKVGA	FP2	TNVKAAWG_	15	1230	955
HBA3	KVGAHAGEYGAE	FP2	_HAGEYGAE	5	1230	956
HBA3	KVGAHAGEYGAE	FP2	_AHAGEYGAE	5	1230	956
HBA3	KVGAHAGEYGAE	FP2	_GAHAGEYGAE	10	180	956
HBA3	KVGAHAGEYGAE	FP2	KVGAHAGEYG_	40	1230	956
HBA3	KVGAHAGEYGAE	FP2	_AHAGEYGAE	40	1185	1043
HBA4	YGAEALERMFLS	FP2	_RMF_	5	1230	957
HBA4	YGAEALERMFLS	FP2	_RMFLS	5	1230	957
HBA4	YGAEALERMFLS	FP2	YGAEALER_	5	180	957
HBA4	YGAEALERMFLS	FP2	_AEALERMFLS	5	1230	957
HBA4	YGAEALERMFLS	FP2	_ALERMFLS	5	1230	957
HBA4	YGAEALERMFLS	FP2	YGAEALERMF_	5	180	957
HBA4	YGAEALERMFLS	FP2	_RMFL_	10	1230	957
HBA4	YGAEALERMFLS	FP2	_AEALER_	10	1230	957
HBA4	YGAEALERMFLS	FP2	_LERMF_	10	120	957
HBA4	YGAEALERMFLS	FP2	_AEALERMFL_	10	1230	957
HBA4	YGAEALERMFLS	FP2	_ALER_	40	180	957
HBA4	YGAEALERMFLS	FP2	_AEALERMFLS	5	1185	1044
HBA4	YGAEALERMFLS	FP2	YGAEALER_	40	1185	1044
HBA4	YGAEALERMFLS	FP2	YGAEALERMF_	40	1185	1044
HBA4	YGAEALERMFLS	FP2	_RMFLS	75	1185	1044
HBA4	YGAEALERMFLS	FP2	_RMF_	180	1185	1044
HBA5	MFLSFPTTKTYF	FP2	_PTTKTYF	5	1230	958
HBA5	MFLSFPTTKTYF	FP2	_FPTTKTYF	5	1230	958
HBA5	MFLSFPTTKTYF	FP2	_SFPTTKTYF	5	1230	958
HBA5	MFLSFPTTKTYF	FP2	_LSFPTTKTYF	5	1230	958
HBA5	MFLSFPTTKTYF	FP2	_KTYF	120	1230	958
HBA6	KTYFPHFDLSHG	FP2	_FPHFDLSHG	5	1230	959
HBA6	KTYFPHFDLSHG	FP2	KTYFPHFDL_	10	1230	959
HBA6	KTYFPHFDLSHG	FP2	_YFPHFDLSHG	10	1230	959
HBA6	KTYFPHFDLSHG	FP2	_TYFPHFDLSHG	10	180	959
HBA6	KTYFPHFDLSHG	FP2	_FPHFD_	20	1230	959
HBA6	KTYFPHFDLSHG	FP2	_HFDLSHG	20	1230	959
HBA6	KTYFPHFDLSHG	FP2	KTYFPHFDLS_	20	1230	959
HBA6	KTYFPHFDLSHG	FP2	KTY_	40	1230	959
HBA6	KTYFPHFDLSHG	FP2	_FPHFDL_	40	1230	959
HBA6	KTYFPHFDLSHG	FP2	_YFPHFD_	40	1230	959
HBA6	KTYFPHFDLSHG	FP2	_YFPHFDL_	40	1230	959
HBA6	KTYFPHFDLSHG	FP2	_FPHFDLS_	90	1230	959
HBA6	KTYFPHFDLSHG	FP2	_TYFPHFDLS_	90	120	959
HBA7	LSHGSAQVKGHG	FP2	LSHGSAQVKGH_	5	180	960
HBA7	LSHGSAQVKGHG	FP2	_HGSAQVKGHG	5	1230	960
HBA7	LSHGSAQVKGHG	FP2	LSHGSAQV_	40	1230	960
HBA7	LSHGSAQVKGHG	FP2	_HGSAQVK_	60	1230	960
HBA7	LSHGSAQVKGHG	FP2	_HGSAQVKGH_	1230	1230	960
HBA8	KGHGKKVADALT	FP2	KGHGKKVA_	5	1230	961
HBA9	DALTNAVAHVDD	FP2	_NAVAHVDD	5	1230	962
HBA9	DALTNAVAHVDD	FP2	_AVAHVDD	10	1230	962
HBA9	DALTNAVAHVDD	FP2	_HVDD	75	1230	962
HBA10	HVDDMPNALSAL	FP2	HVDDMPNALS_	5	1230	963
HBA10	HVDDMPNALSAL	FP2	_MPNALSAL	90	120	963
HBA11	LSALSDLHAHKL	FP2	_DLHAHKL	5	1230	964
HBA11	LSALSDLHAHKL	FP2	_LSDLHAHKL	5	1230	964
HBA11	LSALSDLHAHKL	FP2	_ALSDLHAHKL	5	1230	964
HBA11	LSALSDLHAHKL	FP2	_AHKL	10	1230	964
HBA11	LSALSDLHAHKL	FP2	_ALSDLHAHKL	5	1185	1045
HBA11	LSALSDLHAHKL	FP2	_LSDLHAHKL	15	1185	1045
HBA11	LSALSDLHAHKL	FP2	_AHKL	40	180	1045
HBA11	LSALSDLHAHKL	FP2	_DLHAHKL	40	1185	1045
HBA12	AHKLRVDPVNFK	FP2	AHKLR_	5	1230	965
HBA12	AHKLRVDPVNFK	FP2	_HKLR_	10	1230	965
HBA12	AHKLRVDPVNFK	FP2	_VDPVNFK	10	1230	965
HBA12	AHKLRVDPVNFK	FP2	_RVDPVNFK	10	1230	965
HBA13	VNFKLLSHCLLV	FP2	n/a	n/a	n/a	966
HBA13	VNFKLLSHCLLV	FP2	_LSHCLLV	10	1185	1046
HBA14	CLLVTLAAHLPA	FP2	_AAHLPA	10	1330	967
HBA14	CLLVTLAAHLPA	FP2	_AHLPA	10	1330	967
HBA14	CLLVTLAAHLPA	FP2	_AHLPA	15	1185	1047
HBA14	CLLVTLAAHLPA	FP2	_VTLAAHLPA	20	180	1047
HBA15	HLPAEFTPAVHA	FP2	_PAEFTPAVHA	5	180	968
HBA15	HLPAEFTPAVHA	FP2	_TPAVHA	20	180	968
HBA15	HLPAEFTPAVHA	FP2	HLPAEF_	40	180	968
HBA16	AVHASLDKFLAS	FP2	_ASLDKFLAS	5	180	969
HBA16	AVHASLDKFLAS	FP2	_HASLDKFLAS	5	180	969
HBA16	AVHASLDKFLAS	FP2	AVHASLD_	75	180	969
HBA17	FLASVSTVLTSK	FP2	_SVSTVLTSK	10	1185	1048
HBA17	FLASVSTVLTSK	FP2	_SVSTVLTSK	15	180	970
HBA18	LTSKYR	FP2	_KYR	5	180	971
HBA18	LTSKYR	FP2	_SKYR	5	1330	971
HBA18	LTSKYR	FP2	_TSKYR	90	1330	971
HBA18	LTSKYR	FP2	_KYR	10	1185	1049
HBA18	LTSKYR	FP2	_SKYR	10	1185	1049
HBA18	LTSKYR	FP2	_TSKYR	1185	1185	1049
Peptide Name	Precursor Peptide Seq	Enzyme	Products	Start Time	End Time	Sub ID
HBB1	MVHLTPEEKSAV	FP2	MVHLTPEE_	20	180	972
HBB1	MVHLTPEEKSAV	FP2	MVHLTPEEK_	20	180	972
HBB1	MVHLTPEEKSAV	FP2	_HLTPEEKSAV	40	75	972
HBB2	KSAVTALWGKVN	FP2	_SAVTALWGKVN	5	120	973
HBB2	KSAVTALWGKVN	FP2	_ALWGKVN	15	180	973
HBB2	KSAVTALWGKVN	FP2	_VTALWGKVN	60	120	973
HBB2	KSAVTALWGKVN	FP2	_LWGKVN	75	180	973
HBB2	KSAVTALWGKVN	FP2	_ALWGKVN	15	1145	1050
HBB3	GKVNVDEVGGEA	FP2	_VNVDEVGGE_	75	90	974
HBB4	GGEALGRLLVVY	FP2	_RLLVVY	5	180	975
HBB4	GGEALGRLLVVY	FP2	_GRLLVVY	15	180	975
HBB4	GGEALGRLLVVY	FP2	GGEALGRLL_	20	180	975
HBB4	GGEALGRLLVVY	FP2	_LGRLLVVY	40	180	975
HBB5	LVVYPWTQRFFE	FP2	_YPWTQRFFE	10	180	976
HBB5	LVVYPWTQRFFE	FP2	_RFFE	5	1145	1051
HBB5	LVVYPWTQRFFE	FP2	_WTQRFFE	5	90	1051
HBB5	LVVYPWTQRFFE	FP2	_YPWTQRFFE	5	1145	1051
HBB5	LVVYPWTQRFFE	FP2	_VYPWTQRFFE	120	180	1051
HBB5	LVVYPWTQRFFE	FP2	_QRFFE	1145	1145	1051
HBB6	RFFESFGDLSTP	FP2	RFF_	5	1260	977
HBB6	RFFESFGDLSTP	FP2	RFFE_	5	180	977
HBB6	RFFESFGDLSTP	FP2	_SFGDLS_	5	180	977
HBB6	RFFESFGDLSTP	FP2	_FFESFGDLS_	5	40	977
HBB6	RFFESFGDLSTP	FP2	RFFESFGDLS_	20	1260	977
HBB6	RFFESFGDLSTP	FP2	RFFESF_	40	120	977
HBB6	RFFESFGDLSTP	FP2	RFFESFG_	40	1260	977
HBB6	RFFESFGDLSTP	FP2	_FESFGDLS_	40	1260	977
HBB7	LSTPDAVMGNPK	FP2	_AVMGNPK	5	75	978
HBB7	LSTPDAVMGNPK	FP2	_TPDAVMGNPK	5	180	978
HBB7	LSTPDAVMGNPK	FP2	_STPDAVMGNPK	60	120	978
HBB8	GNPKVKAHGKKV	FP2	_AHGKKV	5	1260	979
HBB9	GKKVLGAFSDGL	FP2	GKKVLG_	60	1260	980
HBB10	SDGLAHLDNLKG	FP2	n/a	n/a	n/a	981
HBB10	SDGLAHLDNLKG	FP2	n/a	n/a	n/a	1052
HBB11	NLKGTFATLSEL	FP2	n/a	n/a	n/a	982
HBB11	NLKGTFATLSEL	FP2	_LKGTFATLSEL	5	90	1053
HBB12	LSELHCDKLHVD	FP2	LSELH_	15	60	983
HBB12	LSELHCDKLHVD	FP2	LSELHCD_	20	1230	983
HBB13	LHVDPENFRLLG	FP2	LHVDPENFR_	10	1230	984
HBB13	LHVDPENFRLLG	FP2	_FRLLG	20	1230	984
HBB13	LHVDPENFRLLG	FP2	_VDPENFRL_	40	90	984
HBB13	LHVDPENFRLLG	FP2	LHVDPENFRLL_	40	180	984
HBB13	LHVDPENFRLLG	FP2	_VDPENFRLLG	75	1230	984
HBB13	LHVDPENFRLLG	FP2	_VDPENFR_	1230	1230	984
HBB14	RLLGNVLVCVLA	FP2	n/a	n/a	n/a	985
HBB14	RLLGNVLVCVLA	FP2	_LGNVLVCV_	20	40	1041
HBB14	RLLGNVLVCVLA	FP2	RLLGNVLV_	60	1145	1041
HBB15	CVLAHHFGKEFT	FP2	_HHFGKEFT	5	1200	986
HBB15	CVLAHHFGKEFT	FP2	_AHHFGKEFT	10	1200	986
HBB15	CVLAHHFGKEFT	FP2	_VLAHHFGKEF_	10	20	986
HBB15	CVLAHHFGKEFT	FP2	_HHFG_	1200	1200	986
HBB16	KEFTPPVQAAYQ	FP2	KEFTPPVQ_	10	15	987
HBB16	KEFTPPVQAAYQ	FP2	KEFTPPVQA_	10	15	987
HBB16	KEFTPPVQAAYQ	FP2	_FTPPVQAAYQ	90	180	987
HBB17	AAYQKVVAGVAN	FP2	_KVVAGVAN	5	1200	988
HBB17	AAYQKVVAGVAN	FP2	AAYQK_	10	1200	988
HBB18	GVANALAHKYH	FP2	_HKYH	10	180	989
HBB18	GVANALAHKYH	FP2	_ALAHKYH	1200	1200	989
HBB18	GVANALAHKYH	FP2	_HKYH	5	1145	1042
HBB18	GVANALAHKYH	FP2	_NALAHKYH	60	120	1042
Peptide Name	Precursor Peptide Seq	Enzyme	Products	Start Time	End Time	Sub ID
HBA1	MVLSPADKTNVK	FP3	n/a	n/a	n/a	991
HBA1	MVLSPADKTNVK	FP3	_PADKTNVK	5	180	1054
HBA2	TNVKAAWGKVGA	FP3	n/a	n/a	n/a	992
HBA2	TNVKAAWGKVGA	FP3	_AAWGKVGA	5	180	1055
HBA3	KVGAHAGEYGAE	FP3	n/a	n/a	n/a	993
HBA3	KVGAHAGEYGAE	FP3	_HAGEYGAE	5	1090	1056
HBA3	KVGAHAGEYGAE	FP3	_AHAGEYGAE	5	1090	1056
HBA4	YGAEALERMFLS	FP3	YGAEALER_	5	40	994
HBA4	YGAEALERMFLS	FP3	_LERMFLS	5	1380	994
HBA5	MFLSFPTTKTYF	FP3	n/a	n/a	n/a	995
HBA5	MFLSFPTTKTYF	FP3	_PTTKTYF	10	1090	1057
HBA5	MFLSFPTTKTYF	FP3	_FPTTKTYF	10	1090	1057
HBA5	MFLSFPTTKTYF	FP3	_SFPTTKTYF	10	1090	1057
HBA6	KTYFPHFDLSHG	FP3	n/a	n/a	n/a	996
HBA6	KTYFPHFDLSHG	FP3	_FPHFDLSHG	5	1090	1058
HBA6	KTYFPHFDLSHG	FP3	KTYFPHFDL_	120	1090	1058
HBA7	LSHGSAQVKGHG	FP3	_HGSAQVKGHG	5	1200	1007
HBA7	LSHGSAQVKGHG	FP3	LSHGSAQVK_	15	1200	1007
HBA7	LSHGSAQVKGHG	FP3	_HGSAQVK_	40	1200	1007
HBA7	LSHGSAQVKGHG	FP3	_QVKGHG	40	1200	1007
HBA7	LSHGSAQVKGHG	FP3	_SAQVKGHG	40	180	1007
HBA7	LSHGSAQVKGHG	FP3	LSHGSAQVKGH_	60	1200	1007
HBA7	LSHGSAQVKGHG	FP3	_VKGHG	1200	1200	1007
HBA7	LSHGSAQVKGHG	FP3	_SAQVK_	1200	1200	1007
HBA7	LSHGSAQVKGHG	FP3	_QVKGH_	1200	1200	1007
HBA8	KGHGKKVADALT	FP3	KGHGKKVA_	5	1200	1008
HBA9	DALTNAVAHVDD	FP3	_NAVAHVDD	5	1200	1009
HBA9	DALTNAVAHVDD	FP3	_NAVAHVDD	5	1090	1059
HBA10	HVDDMPNALSAL	FP3	HVDDMPNALS_	40	1200	1010
HBA11	LSALSDLHAHKL	FP3	_DLHAHKL	15	1200	1011
HBA11	LSALSDLHAHKL	FP3	_LSDLHAHKL	75	1200	1011
HBA12	AHKLRVDPVNFK	FP3	AHKLR_	5	1200	1012
HBA12	AHKLRVDPVNFK	FP3	_VDPVNFK	5	1200	1012
HBA13	VNFKLLSHCLLV	FP3	VNFKLL_	40	1160	1013
HBA13	VNFKLLSHCLLV	FP3	VNFKLLSH_	1160	1160	1013
HBA14	CLLVTLAAHLPA	FP3	_AHLPA	10	1160	1014
HBA14	CLLVTLAAHLPA	FP3	_AAHLPA	10	1160	1014
HBA14	CLLVTLAAHLPA	FP3	_LLVTLAAHLP_	15	180	1014
HBA14	CLLVTLAAHLPA	FP3	_LAAHLPA	60	1160	1014
HBA15	HLPAEFTPAVHA	FP3	_TPAVHA	5	120	1015
HBA15	HLPAEFTPAVHA	FP3	HLPAEF_	90	120	1015
HBA16	AVHASLDKFLAS	FP3	AVHASLD_	20	1160	1016
HBA16	AVHASLDKFLAS	FP3	_ASLDKFLAS	90	1160	1016
HBA17	FLASVSTVLTSK	FP3	_SVSTVLTSK	5	1160	1017
HBA17	FLASVSTVLTSK	FP3	_SVSTVLTSK	5	1190	1060
HBA18	LTSKYR	FP3	_KYR	5	1160	1018
HBA18	LTSKYR	FP3	_SKYR	5	1160	1018
HBA18	LTSKYR	FP3	_KYR	5	1000	1061
HBA18	LTSKYR	FP3	_SKYR	5	1000	1061
HBA18	LTSKYR	FP3	_TSKYR	60	1000	1061
Peptide Name	Precursor Peptide Seq	Enzyme	Products	Start Time	End Time	Sub ID
HBB1	MVHLTPEEKSAV	FP3	MVHLTPEEK_	5	180	1019
HBB2	KSAVTALWGKVN	FP3	_ALWGKVN	5	180	1020
HBB2	KSAVTALWGKVN	FP3	_ALWGKVN	15	1145	1062
HBB3	GKVNVDEVGGEA	FP3	n/a	n/a	n/a	1021
HBB4	GGEALGRLLVVY	FP3	_RLLVVY	5	180	1022
HBB4	GGEALGRLLVVY	FP3	_LGRLLVVY	40	180	1022
HBB4	GGEALGRLLVVY	FP3	GGEALGRLL_	90	180	1022
HBB5	LVVYPWTQRFFE	FP3	_QRFFE	5	1000	1063
HBB5	LVVYPWTQRFFE	FP3	_RFFE	5	1000	1063
HBB5	LVVYPWTQRFFE	FP3	_QRFFE	10	120	1023
HBB5	LVVYPWTQRFFE	FP3	_RFFE	10	180	1023
HBB5	LVVYPWTQRFFE	FP3	_WTQRFFE	10	90	1023
HBB5	LVVYPWTQRFFE	FP3	_YPWTQRFFE	10	180	1023
HBB5	LVVYPWTQRFFE	FP3	_YPWTQRFFE	10	1000	1063
HBB5	LVVYPWTQRFFE	FP3	_WTQRFFE	60	90	1063
HBB6	RFFESFGDLSTP	FP3	RFF_	5	180	1024
HBB6	RFFESFGDLSTP	FP3	RFFESFGDL_	5	180	1024
HBB6	RFFESFGDLSTP	FP3	RFFE_	40	180	1024
HBB6	RFFESFGDLSTP	FP3	RFFESF_	40	180	1024
HBB6	RFFESFGDLSTP	FP3	RFFESFG_	40	180	1024
HBB6	RFFESFGDLSTP	FP3	_FFESFGDLS_	40	75	1024
HBB6	RFFESFGDLSTP	FP3	_FESFGDLS_	60	120	1024
HBB7	LSTPDAVMGNPK	FP3	_AVMGNPK	5	120	1025
HBB7	LSTPDAVMGNPK	FP3	_TPDAVMGNPK	5	180	1025
HBB7	LSTPDAVMGNPK	FP3	_TPDAVMGNPK	5	1000	1064
HBB7	LSTPDAVMGNPK	FP3	_PDAVMGNPK	10	1000	1064
HBB8	GNPKVKAHGKKV	FP3	_AHGKKV	20	180	1026
HBB8	GNPKVKAHGKKV	FP3	_KAHGKKV	40	90	1026
HBB8	GNPKVKAHGKKV	FP3	_AHGKKV	10	1000	1065
HBB8	GNPKVKAHGKKV	FP3	_KAHGKKV	90	1000	1065
HBB9	GKKVLGAFSDGL	FP3	GKKVLG_	40	180	1027
HBB10	SDGLAHLDNLKG	FP3	_HLDNLKG	10	180	1028
HBB10	SDGLAHLDNLKG	FP3	_LAHLDNLKG	10	180	1028
HBB11	NLKGTFATLSEL	FP3	_LKGTFATL_	90	120	1029
HBB12	LSELHCDKLHVD	FP3	LSELH_	40	180	1030
HBB13	LHVDPENFRLLG	FP3	_PENFRLLG	5	1130	1033
HBB13	LHVDPENFRLLG	FP3	_FRLLG	10	1130	1033
HBB13	LHVDPENFRLLG	FP3	LHVDPENFR_	10	1130	1033
HBB13	LHVDPENFRLLG	FP3	LHVDPENFRLL_	75	1130	1033
HBB14	RLLGNVLVCVLA	FP3	n/a	n/a	n/a	1034
HBB15	CVLAHHFGKEFT	FP3	n/a	n/a	n/a	1035
HBB16	KEFTPPVQAAYQ	FP3	n/a	n/a	n/a	1036
HBB16	KEFTPPVQAAYQ	FP3	KEFTPPVQ_	5	1000	1066
HBB16	KEFTPPVQAAYQ	FP3	KEFTPPVQA_	15	1000	1066
HBB17	AAYQKVVAGVAN	FP3	n/a	n/a	n/a	1037
HBB18	GVANALAHKYH	FP3	_HKYH	5	1130	1038
HBB18	GVANALAHKYH	FP3	_NALAHKYH	20	1130	1038
HBB18	GVANALAHKYH	FP3	_HKYH	5	1000	1067
HBB18	GVANALAHKYH	FP3	_NALAHKYH	15	1000	1067

## Sheet: Hemoglobin Experiment
[M+H]+	Charge (positive)	parts per million (ppm)	HBA Peptide Sequence	Label
818.4	2	-23	VDPVNFK	Good Single Label
857.4	2	-22	AAHLPAEF	Good Single Label
926.3	2	-21	TYFPHFD	Good Single Label
959.5	2	-9	SPADKTNVK	Good Single Label
1044.6	2	-37	VDPVNFKLL	Double Label
1054.5	2	-18	KTYFPHFD	Good Single Label
1057.5	2	-37	FTPAVHASLD	Good Single Label
1072.59	2	-8	LSPADKTNVK	Good Single Label
1074.6	2	-8	LSPADKTNVK (18O - C terminal)	Good Single Label
1116.49	2	0	HVDDMPNALS	Good Single Label
1171.52	2	-16	AHVDDMPNALS	Good Single Label
1198.52	2	0	NAVAHVDDMPN	Good Single Label
1217.53	2	-15	AHAGEYGAEALE	Good Single Label
1254.58	2	-31	KTYFPHFDLS	Good Single Label
1256.6	3	-23	KTYFPHFDLS (18O - C terminal)	Double Label
1269.53	2	-15	NAVAHVDDMPNA	Good Single Label
1271.56	2	0	NAVAHVDDMPNA (Oxidation & 18O - C terminal)	Good Single Label
1291.64	3	-22	AHLPAEFTPAVH	Double Label
1341.62	2	-6	AVAHVDDMPNALS	Double Label
1357.63	2	0	AVAHVDDMPNALS (Oxidation & 18O - C terminal)	Double Label
1360.68	3	-14	AAHLPAEFTPAVH	Good Single Label
1453.66	2	-6	NAVAHVDDMPNALS	Good Single Label
1469.62	2	-40	NAVAHVDDMPNALS (Oxidation)	Good Single Label
1524.68	2	-19	NAVAHVDDMPNALSA	Good Single Label
1675.81	3	-23	AHLPAEFTPAVHASLD	Good Single Label
1725.8	2	-5	NAVAHVDDMPNALSALS	Good Single Label
[M+H]+	Charge	?(ppm)	HBB Peptide Sequence	Label
810.4	2	-24	AHLDNLK	Good Single Label
823.4	2	-23	LHVDPEN	Double label
850.4	2	-23	YPWTQR	Good Single Label
854.4	2	-22	DGLAHLDN	Good Single Label
892.4	1	-33	VVYPWTQ	Good Single Label
923.5	2	-21	LAHLDNLK	Good Single Label
925.5	2	-21	LAHLDNLK (18O - C terminal)	Double label
945.5	2	-10	KEFTPPVQ	Good Single Label
975.5	2	-9	TPPVQAAYQ	Double label
1013.47	2	-9	HVDPENFR	Single Label
1074.56	2	-8	LTPEEKSAVT	Single Label
1097.56	2	-26	DGLAHLDNLK	Double label
1116.55	2	-8	KVNVDEVGGEA	Good Single Label
1130.57	2	-8	ALWGKVNVDE	Double label
1159.53	2	-8	AFSDGLAHLDN	Good Single Label
1173.58	2	0	GKVNVDEVGGEA	Good Single Label
1286.64	2	-15	KVNVDEVGGEALG	Good Single Label
1288.64	2	-15	KVNVDEVGGEALG	Double label
1296.56	2	-14	SFGDLSTPDAVMG	Single Label
1310.66	3	-22	VHLTPEEKSAVT	Good Single Label
1342.68	2	-14	VVYPWTQRFF	Good Single Label
1343.65	2	-29	GKVNVDEVGGEALG	Good Single Label
1359.64	2	-14	WGKVNVDEVGGEA	Good Single Label
1381.72	3	-13	VHLTPEEKSAVTA	Good Single Label
1409.72	3	-20	LHVDPENFRLLG	Good Single Label
1443.6	2	-13	ESFGDLSTPDAVMG	Good Single Label
1543.76	2	-12	ALWGKVNVDEVGGEA	Good Single Label
1713.85	2	-17	ALWGKVNVDEVGGEALG	Good Single Label
